# Supplementary material for: The Usability and Impact of a Low-Cost Pet Robot for Older Adults and People With Dementia: Qualitative Content Analysis of User Experiences and Perceptions on Consumer Websites
Source: JMIR Aging. 2022 Feb 22;5(1):e29224. doi: 10.2196/29224 (PMC8905483; doi:10.2196/29224)
Supplement: Multimedia Appendix 1 [file aging_v5i1e29224_app1.xlsx]

## Sheet: Sheet1
Site	username	r/v date	Country	Rating (star)	Reviewer role	end user gender	end user age	end user diagnosis	Setting	Review title	Text review	Note
												French
												Spanish
												French
												French
												Spanish
												Spanish
												Spanish
												Spanish
												French
												French
												Spanish
												French
												French
												French
												French
												French
												Japanese
												French
												French
												French
												French
												Japanese
												Spanish
												French
												French
												German
												French
												French
												French
														Page 45 onwards are verified reviews (not verified purchases); so they are not included
0	JfA											7	spanish
0	Best buy											19	french
0	Mindcarestore											2	japanese
0	Eugeria											1	german
0	caregiver products
0	Alzstore
0	Alzproducts
0	Qvc
0	Amazon
0	Total

## Sheet: Sheet2
reference no.	site	country	username	review date	rating (star)	reviewer role	end user gender	end user age	end user diagnosis	setting	title of review	body of review
